# Supplementary material for: Phylogenetic Analysis of Russian Native Sheep Breeds Based on mtDNA Sequences
Source: Genes (Basel). 2023 Aug 27;14(9):1701. doi: 10.3390/genes14091701 (PMC10531259; doi:10.3390/genes14091701)
Supplement: Supplementary file 1 [file genes-14-01701-s001.zip]

Archive with 1 entries (1 files):
- genes-2566189-supplementary.xlsx
