# Supplementary material for: Phylogenetic Analysis of Russian Native Sheep Breeds Based on mtDNA Sequences
Source: Genes (Basel). 2023 Aug 27;14(9):1701. doi: 10.3390/genes14091701 (PMC10531259; doi:10.3390/genes14091701)
Supplement: Supplementary file 1 [file genes-14-01701-s001.zip › genes-2566189-supplementary.xlsx]

## Sheet: Table 1
Identified haplotype	GenBank Accession Numbers NCBI							Percenge of nucleotide similarity	Breed
Hap_1	KF302460.1							99.92	Lacaune
Hap_2	KF977845.1							99.92	Djallonke
Hap_3	KU575248.1	KP998472.1	MT768206.1	HM236175.1				99.86	Oula Tibetan sheep	the Ganjia Tibetan sheep	Sishui Fur Sheep	Romney
Hap_4	KP998471.1	MT768157.1	MT768128.1	MT68111.1	MT768103.1	MT768091.1		99.86	the Huoba Tibetan sheep	Barga Sheep	Afshari Sheep	Dagestan Mountain Merino Sheep	Awassi Sheep
Hap_5	KF938345.1							99.97	Gala
Hap_6	KF938353.1							99.91	Kainuu grey
Hap_7	KF938343.1	MT768127.1						99.93	Tushin	Ghezel Sheep
Hap_8	KF977845.1							99.92	Djallonke
Hap_9	KU681216.1	MT768214.1	MT768172.1	KU681205.1				99.9	Suffolk	Texel Sheep	Texel Sheep	Suffolk
Hap_10	MT768103.1	KP998471.1						99.89	Dagestan Mountain Merino Sheep	the Huoba Tibetan sheep
Hap_11	MT768103.1	KP998471.1						99.89	Dagestan Mountain Merino Sheep	the Huoba Tibetan sheep
Hap_12	KF938341.1							99.93	Udmurtian local
Hap_13	KF938341.1							99.93	Udmurtian local
Hap_14	MT768214.1	MT768172.1						99.91	Texel Sheep	Norwegian White Sheep
Hap_15	KF938345.1							99.95	Gala
Hap_16	KF977845.1							99.92	Djallonke
Hap_17	KU575248.1	KF302446.1	MT768206.1					99.88	Oula Tibetan sheep	Merinizzata Italiana	Sishui Fur Sheep
Hap_18	KU575248.1	MT768206.1						99.92	Oula Tibetan sheep	Sishui Fur Sheep
Hap_19	KP99847.1							99.87	the Huoba Tibetan sheep
Hap_20	MF004245.1	KF977845.1	MT768160.1	HM236177.1	HM236176.1	EF490455.1	MT768066.1	99.87	Karadi	Djallonke	Moghani Sheep	Karakas	Karakas	Finn-Dorset	Barki Sheep
Hap_21	KP998471.1	MT768126.1						99.88	the Huoba Tibetan sheep	Ghezel Sheep
Hap_22	KF977845.1	HM236177.1	HM236176.1					99.9	Djallonke	Karakas	Karakas
Hap_23	KF977845.1	HM236177.1	HM236176.1					99.89	Djallonke	Karakas	Karakas
Hap_24	KF977845.1	EF490455.1	HM236177.1	HM236176.1				99.93	Djallonke	Finn-Dorset	Karakas	Karakas
Hap_25	MT768168.1							99.93	Old Spael Sheep
Hap_26	MT768150.1							99.9	Kuibyshev Sheep
Hap_27	KF977845.1	HM236177.1	HM236176.1					99.91	Djallonke	Karakas	Karakas
Hap_28	KF977845.1	HM236177.1	HM236176.1	MT768225.1	MT768224.1	MT768143.1		99.84	Djallonke	Karakas	Karakas	Valachian Sheep	Valachian Sheep	Kazakh Finewool Sheep
Hap_29	KF938347.1							99.96	Pramenka
Hap_30	KF977845.1	HM236177.1	HM236176.1					99.86	Djallonke	Karakas	Karakas
Hap_31	KF977845.1	EF490455.1	HM236177.1	HM236176.1				99.91	Djallonke	Finn-Dorset	Karakas	Karakas
Hap_32	KF977845.1	KF302460.1						99.9	Djallonke	Lacaune
Hap_33	KF977845.1	HM236177.1	HM236176.1					99.94	Djallonke	Karakas	Karakas
Hap_34	QO440009.1							99.9	Gissar
Hap_35	KF938355.1							99.89	Finnish Landrace
Hap_36	KP998471.1	MT768157.1	MT768134.1	MT768124.1	MT768111.1	MT768103.1	MT768091.1	99.87	the Huoba Tibetan sheep	Barga Sheep	Baluchi Sheep	Grey-Shiraz Sheep	Duolang Sheep	Dagestan Mountain Merino Sheep	Awassi Sheep
Hap_37	MT768168.1							99.95	Old Spael Sheep
Hap_38	MT768171.1	MT768173.1	MT768174.1					99.94	Grey Tronder Sheep	Norwegian White Sheep	Norwegian White Sheep
Hap_39	MT768186.1							99.98	Romanov Sheep
Hap_40	KU575248.1	MT768206.1	MT768092.1	MT768238.1	MK381461.1	HM236175.1		99.86	Oula Tibetan sheep	Sishui Fur Sheep	Bayad Sheep	Tibetan Sheep population 1	Langkazi	Romney
Hap_41	KU575248.1	KF302446.1	MT768206.1					99.94	Oula Tibetan sheep	Merinizzata Italiana	Sishui Fur Sheep
Hap_42	KF977845.1	HM236177.1	HM236176.1					99.92	Djallonke	Karakas	Karakas
Hap_43	KU575248.1	KP998472.1	MT768206.1					99.87	Oula Tibetan sheep	the Ganjia Tibetan sheep	Sishui Fur Sheep
Hap_44	KU575248.1	MT768206.1	HM236175.1					99.83	Oula Tibetan sheep	Sishui Fur Sheep	Romney
Hap_45	KU575248.1	MT768206.1	MT768184.1	KP998472.1				99.93	Oula Tibetan sheep	Sishui Fur Sheep	Pramenka Sheep	the Ganjia Tibetan sheep
Hap_46	KF977845.1							99.89	Djallonke
Hap_47	KF938349.1							99.96	Swiniarka
Hap_48	KF977845.1	KF938354.1	KF302460.1	KF302456.1				99.9	Djallonke	Finnish Landrace	Lacaune	Sopravissana
Hap_49	HM236181.1	HM236180.1						99.9	Morkaraman	Morkaraman
Hap_50	MT768184.1							99.98	Pramenka Sheep
Hap_51	KF977845.1	KF302460.1						99.93	Djallonke	Lacaune
Hap_52	KF938341.1							99.99	Udmurtian local
Hap_53	MT768186.1	MT768149.1						99.87	Romanov Sheep	Kuibyshev Sheep
Hap_54	KF938347.1							99.92	Pramenka
Hap_55	KU575248.1	KP998472.1	MT768206.1	MT768187.1				99.85	Oula Tibetan sheep	the Ganjia Tibetan sheep	Sishui Fur Sheep	MT768187.1
Hap_56	KF977845.1							99.96	Djallonke
Hap_57	KF977845.1	HM236177.1	HM236176.1					99.93	Djallonke	Karakas	Karakas
Hap_58	KF977845.1	KF302460.1	MT768225.1	MT768224.1				99.89	Djallonke	Lacaune	Valachian Sheep	Valachian Sheep
Hap_59	MT768100.1							99.96	Caucasian Sheep
Hap_60	KF977845.1							99.87	Djallonke
Hap_61	KF977845.1	HM236177.1	HM236176.1					99.9	Djallonke	Karakas	Karakas
Hap_62	KU575248.1	MT768206.1	MT768092.1	MT768238.1	HM236175.1			99.92	Oula Tibetan sheep	Sishui Fur Sheep	Bayad Sheep	Tibetan Sheep population 1	Romney
Hap_63	KF977845.1	HM236177.1	HM236176.1					99.92	Djallonke	Karakas	Karakas
Hap_64	KF977845.1	HM236177.1	HM236176.1					99.89	Djallonke	Karakas	Karakas
Hap_65	KF977845.1	HM236177.1	HM236176.1					99.92	Djallonke	Karakas	Karakas
Hap_66	KU574248.1	KP998472.1	KF302446.1	MT768206.1				99.82	the Ganjia Tibetan sheep	Merinizzata Italiana	Sishui Fur Sheep
Hap_67	KU575248.1	KP998472.1	MT768206.1	MT768092.1				99.85	Oula Tibetan sheep	the Ganjia Tibetan sheep	Sishui Fur Sheep	Bayad Sheep
Hap_68	KF938349.1	MT768229.1	MT768118.1	KF938339.1				99.93	Swiniarka	Ujimqin Sheep	Gotland Sheep	Baidarak
Hap_69	KU575248.1	KP998472.1	MT768206.1	MT768092.1	HM236175.1			99.9	Oula Tibetan sheep	the Ganjia Tibetan sheep	Sishui Fur Sheep	Bayad Sheep	Romney
Hap_70	KU575248.1	MT768206.1						99.91	Oula Tibetan sheep	Sishui Fur Sheep
Hap_71	KF977845.1	KF302460.1						99.89	Djallonke	Lacaune
Hap_72	KF977845,1	HM236177.1	HM236176.1	MT768225.1	MT768224.1			99.87	Djallonke	Karakas	Karakas	Valachian Sheep	Valachian Sheep
Hap_73	KF977845.1	MT768191.1	EF490455.1	EF490455.1	HM236177.1			99.91	Djallonke	Sumavska Sheep	Finn-Dorset	Finn-Dorset	Karakas
Hap_74	KF977845.1	EF490455.1	EF490452.1	HM236177.1	HM236176.1			99.91	Djallonke	Finn-Dorset	Finn-Dorset	Karakas	Karakas
Hap_75	MT768118.1							99.92	Gotland Sheep
Hap_76	MT768209.1							99.86	Sishui Fur Sheep
Hap_77	KF938341.1							99.93	Udmurtian local
Hap_78	KF977845.1	HM236177.1	HM236176.1	EF490455.1				99.92	Djallonke	Karakas	Karakas	Finn-Dorset
Hap_79	KU575248.1	MT768206.1						99.95	Oula Tibetan sheep	Sishui Fur Sheep
Hap_80	KF938355.1							99.95	Finnish Landrace
Hap_81	KF977845.1							99.93	Djallonke
Hap_82	KF977845.1	HM236177.1	HM236176.1					99.86	Djallonke	Karakas	Karakas
Hap_83	KF977845.1							99.9	Djallonke
Hap_84	KF977845.1	KF302460.1						99.9	Djallonke	Lacaune
Hap_85	KF977845.1							99.93	Djallonke
Hap_86	KU575248.1	MT768206.1	HM236175.1					99.92	Oula Tibetan sheep	Sishui Fur Sheep	Romney
Hap_87	KU681189.1	KP998471.1	KU681188.1	MT768157.1	MT768111.1	MT768107.1	MT768103.1	99.86	Garze Tibetan	the Huoba Tibetan sheep	Garze Tibetan	Barga Sheep	Duolang Sheep	MT768107.1	Dagestan Mountain Merino Sheep	Awassi Sheep
Hap_88	MT768193.1							99.92	Tibetan Sheep population 2
Hap_89	KU575248.1	KP998472.1	MT768206.1					99.93	Oula Tibetan sheep	the Ganjia Tibetan sheep	Sishui Fur Sheep
Hap_90	MT768239.1	MT768237.1						99.9	Tibetan Sheep population 1	Tibetan Sheep population 1
Hap_91	KU575248.1	KP998472.1	MT768206.1					99.91	Oula Tibetan sheep	the Ganjia Tibetan sheep	Sishui Fur Sheep
Hap_92	KF977845.1							99.92	Djallonke
Hap_93	KF977845.1							99.91	Djallonke
Hap_94	KF977845.1							99.91	Djallonke
Hap_95	KF977845.1							99.88	Djallonke
Hap_96	MT768159.1							99.96	Carpathian Mountain Sheep
Hap_97	KF977845.1							99.92	Djallonke
Hap_98	KF938349.1							99.98	Swiniarka
Hap_99	KF938349.1							99.97	Swiniarka
Hap_100	KF938349.1							99.98	Swiniarka
Hap_101	KP998472.1							99.68	the Ganjia Tibetan sheep
Hap_102	KU575248.1	MT768206.1	MT768144.1	HM236175.1				99.52	Oula Tibetan sheep	Sishui Fur Sheep	Kazakh Finewool Sheep	Romney
Hap_103	MT768100.1							99.93	Caucasian Sheep
Hap_104	KF938349.1							99.98	Swiniarka
Hap_105	KF938341.1							99.96	Udmurtian local
Hap_106	KF977845.1	EF490455.1	HM236177.1	HM236176.1				99.93	Djallonke	Finn-Dorset	Karakas	Karakas
Hap_107	MT768100.1							99.97	Caucasian Sheep
Hap_108	KF938341.1							99.97	Udmurtian local
Hap_109	MT768168.1							99.95	Old Spael Sheep
Hap_110	MT768100.1							99.98	Caucasian Sheep
Hap_111	MT768100.1							99.98	Caucasian Sheep
Hap_112	KF977845.1	HM236177.1	HM236176.1					99.89	Djallonke	Karakas	Karakas
Hap_113	KF938350.1							99.89	Wrzosowka
Hap_114	KU575248.1	MT768206.1						99.93	Oula Tibetan sheep	Sishui Fur Sheep
Hap_115	KF938358.1							99.98	Kulunda
Hap_116	KP998472.1	MT768192.1						99.87	the Ganjia Tibetan sheep	Tibetan Sheep population 2
Hap_117	MT768168.1							99.92	Old Spael Sheep
Hap_118	KU575248.1	MT768206.1						99.94	Oula Tibetan sheep	Sishui Fur Sheep
Hap_119	KU575248.1	MT768206.1						99.96	Oula Tibetan sheep	Sishui Fur Sheep
Hap_120	KF938352.1							99.98	Oparino
Hap_121	KF938352.1							99.98	Oparino
Hap_122	KU575248.1	MT768206.1						99.88	Oula Tibetan sheep	Sishui Fur Sheep
Hap_123	MT768168.1							99.93	Old Spael Sheep
Hap_124	F938358.1	KU575248.1	MT768206.1	MT768208.1				99.83	Kulunda	Oula Tibetan sheep	Sishui Fur Sheep	Sishui Fur Sheep
Hap_125	KU575248.1	KP998472.1	MT768206.1					99.84	Oula Tibetan sheep	the Ganjia Tibetan sheep	Sishui Fur Sheep
Hap_126	KU575248.1	KP998472.1	MT768206.1					99.85	Oula Tibetan sheep	the Ganjia Tibetan sheep	Sishui Fur Sheep
Hap_127	KU575248.1	KF938337.1	MT768206.1	MT768092.1				99.88	Oula Tibetan sheep	Tashkurgan	Sishui Fur Sheep	Bayad Sheep
Hap_128	HM236175.1							99.89	Romney
